# Supplementary material for: Guidelines for Clinicians and Pathologists on Performing Skin Biopsies and Reporting on Suspected Cutaneous Squamous Cell Carcinoma
Source: Curr Oncol. 2025 Dec 4;32(12):689. doi: 10.3390/curroncol32120689 (PMC12732271; doi:10.3390/curroncol32120689)
Supplement: Supplementary file 1 [file curroncol-32-00689-s001.zip]

Archive with 1 entries (1 files):
- curroncol-3934506-supplementary.pdf
